# Supplementary material for: Sialyllactose Attenuates Inflammation and Injury of Intestinal Epithelial Cells upon Enterotoxigenic Escherichia coli Infection
Source: Int J Mol Sci. 2025 Apr 18;26(8):3860. doi: 10.3390/ijms26083860 (PMC12027521; doi:10.3390/ijms26083860)
Supplement: Supplementary file 1 [file ijms-26-03860-s001.zip]

Archive with 1 entries (1 files):
- ijms-3566880-supplementary.pdf
